# Supplementary material for: Nd-Doped ZnO Nanostructures with Enhanced Photocatalytic Performance for Environmental Protection
Source: Int J Mol Sci. 2023 Mar 29;24(7):6436. doi: 10.3390/ijms24076436 (PMC10094349; doi:10.3390/ijms24076436)
Supplement: Supplementary file 1 [file ijms-24-06436-s001.zip]

Archive with 1 entries (1 files):
- ijms-2238481-supplementary.pdf
